# Supplementary material for: Pep1, a Secreted Effector Protein of Ustilago maydis, Is Required for Successful Invasion of Plant Cells
Source: PLoS Pathog. 2009 Feb 6;5(2):e1000290. doi: 10.1371/journal.ppat.1000290 (PMC2631132; doi:10.1371/journal.ppat.1000290)
Supplement: Table S2 — Maize genes with significant changes in expression in response to infection with U. maydis strain SG200Δpep1 compared to infection with strain SG200 24 hpi. (0.05 MB XLS) [file ppat.1000290.s007.xls]

## Sheet: pep compare result
probe set	Annotation	Accession	ZM_24h_SG200_3inf I **	ZM_24h_SG200_3inf I ** SE	pep1_24hpi_I **	pep1_24hpi_I ** SE	fold change	lower bound of FC	upper bound of FC	difference of means	filtered
Zm.18513.1.S1_at	Hypothetical protein	CO531043	7.57	2.49	125.9	26.72	16.64	9.04	38.05	118.33	*
Zm.9636.1.A1_at	WIR1A_WHEAT (Q01482) WIR1A protein	BM349325	89.77	4.51	1031.63	113.17	11.49	9.28	13.86	941.87	*
Zm.864.1.S1_at	Glutathione S-transferase, putative	AF244695.1	26.57	4.72	222.83	83.78	8.39	3.12	15.22	196.27	*
Zm.791.1.S1_s_at	PRm 6b [Zea mays]	AY111675.1	76.6	27.3	633.77	91.86	8.27	4.83	20.38	557.17	*
Zm.15827.1.A1_at	Hypothetical protein	CK370003	88.9	20.9	700.4	106.36	7.88	5.09	13.43	611.5	*
Zm.16805.8.S1_at	Endochitinase A2 precursor (EC 3.2.1.14)//	BG837630	248.37	71.04	1900.63	157.19	7.65	5.06	14.6	1652.27	*
Zm.17916.1.S1_at	Zm#S26335318|Transcribed locus BLAST:/called_in_both_way/	CF633017	185.07	10.28	1308.17	158.08	7.07	5.57	8.68	1123.1	*
Zm.16272.1.A1_at	Glutamate--cysteine ligase (EC 6.3.2.2) (Gamma-glutamylcysteine synthetase) (Gamma-ECS) (GCS)//	CF028346	40.7	6.04	232	23.17	5.7	4.3	7.83	191.3	*
Zm.16805.3.S1_a_at	gb:BM381902 /DB_XREF=gi:18180692 /DB_XREF=MEST541-G05.univ /CLONE=MEST541-G05 /TID=Zm.16805.3 /CNT=9 /FEA=mRNA /TIER=ConsEnd /STK=1 /UG=Zm.16805 /UG_TITLE=PCO137155 mRNA sequence /REP_ORG=Z. mays	BM381902	769.63	181.22	4305.67	153.05	5.59	4.01	9.16	3536.03	*
Zm.10003.1.A1_at	Pleckstrin homology-like domain family A member 1 (T-cell death-associated gene 51 protein) (Apoptosis-associated nuclear protein) (Proline- and histidine-rich protein) (Proline- and glutamine-rich//	BM379977	58.57	1.89	320.43	41.06	5.47	4.3	6.68	261.87	*
Zm.3568.1.A1_at	Putative membrane protein mmpL5/called_in_both_way/	BM080500	85.13	33.95	459.17	50.14	5.39	3.13	15.81	374.03	*
ZmAffx.1198.1.A1_at	gb:BE056195 /DB_XREF=gi:8383252 /DB_XREF=945030B10.Y1 /TID=ZmAffx.1198.1 /CNT=1 /FEA=EST /TIER=ConsEnd /STK=0 /NOTE=sequence(s) not in UniGene /REP_ORG=Z. mays	BE056195	81.3	23.57	437.23	86.29	5.38	3.09	10.83	355.93	*
Zm.12208.1.A1_at	Cytochrome P450 72A1 (EC 1.3.3.9) (CYPLXXII) (Secologanin synthase) (SLS)//	BM736144	42.4	3.27	227.17	32.29	5.36	4.01	6.88	184.77	*
Zm.2136.1.S1_at	Peroxidase 12 precursor (EC 1.11.1.7) (Atperox P12) (PRXR6) (ATP4a)/called_in_both_way/	AW282383	134.73	6.33	692.13	103.82	5.14	3.84	6.5	557.4	*
Zm.14496.1.A1_at	terpene synthase 6	CF014750	256.37	38.21	1306.6	236.23	5.1	3.37	7.47	1050.23	*
Zm.3568.2.A1_a_at	gb:CF629788 /DB_XREF=gi:37385304 /DB_XREF=zmrws48_0A20-005-d08.s0 /TID=Zm.3568.2 /CNT=1 /FEA=EST /TIER=ConsEnd /STK=1 /UG=Zm.3568 /UG_TITLE=Transcribed sequence with weak similarity to protein ref:NP_187417.1 (A.thaliana) unknown protein (Arabidopsis thaliana) /REP_ORG=Z. mays	CF629788	135	29.81	667.6	16.68	4.95	3.62	7.78	532.6	*
Zm.10101.1.A1_at	putative polygalacturonase inhibitor [Oryza sativa (japonica cultivar-group)] BLAST:PGIP_PYRCO (Q05091) Polygalacturonase inhibitor precursor (Polygalacturonase-inhibiting protein)//	BM379606	80.77	6.03	377.63	67.94	4.68	3.24	6.26	296.87	*
Zm.4089.1.S1_at	Sugar transport protein 13 (Hexose transporter 13) (Multicopy suppressor of snf4 deficiency protein 1)//	AY108577.1	46.67	7.74	217.7	31.85	4.66	3.24	6.84	171.03	*
Zm.14226.1.A1_at	Cytochrome P450 71D7 (EC 1.14.-.-)//	BM337251	196.53	33.21	915.6	51.8	4.66	3.57	6.52	719.07	*
Zm.1871.1.A1_at	Hypothetical 33.8 kDa protein in TWT1-FLO5 intergenic region/called_in_both_way/	BM338644	60.13	9.48	272.57	37.83	4.53	3.21	6.51	212.43	*
Zm.1450.1.S1_at	Zm#S17830298|Transcribed locus BLAST://	BM337200	279.97	48.02	1204.1	152.7	4.3	3.06	6.29	924.13	*
Zm.1506.1.A1_at	hevein-like protein (HEL), identica/called_in_both_way/called_in_inparanoid	X82184.1	474.7	133.91	2026.23	224.42	4.27	2.77	8.11	1551.53	*
Zm.12900.1.S1_at	Putative serine/threonine-protein kinase receptor precursor (EC 2.7.11.1) (S-receptor kinase) (SRK)/called_in_both_way/	CA401269	61.9	16.3	258.37	38.27	4.17	2.64	7.63	196.47	*
Zm.4596.1.A1_at	Probable lipoxygenase 4 (EC 1.13.11.12)//	CF636987	105.1	10.76	432.23	30.26	4.11	3.37	5.09	327.13	*
Zm.9297.1.A1_at	BLAST:RNF17_HUMAN (Q9BXT8) RING finger protein 17//	CD998185	55.97	4.68	228.27	39.13	4.08	2.86	5.45	172.3	*
Zm.8714.1.A1_at	1-aminocyclopropane-1-carboxylate o/called_in_both_way/called_in_inparanoid	AY359573.1	111.67	18.67	442.07	41.58	3.96	2.94	5.62	330.4	*
Zm.11758.1.A1_at	Flavonol synthase/flavanone 3-hydroxylase (EC 1.14.11.23) (EC 1.14.11.9) (FLS)//called_in_inparanoid	CF028197	333.83	28.36	1321.23	98.43	3.96	3.29	4.78	987.4	*
Zm.9601.1.A1_at	Uroporphyrinogen decarboxylase (EC 4.1.1.37) (URO-D) (UPD)//	BM339800	450.9	53.61	1761.93	126.04	3.91	3.14	4.99	1311.03	*
Zm.6685.1.A1_at	Telomerase-binding protein EST1A (Ever shorter telomeres 1A) (Telomerase subunit EST1A) (EST1-like protein A) (hSmg5/7a)//	BM348182	171.1	15.72	659.47	119.6	3.85	2.64	5.25	488.37	*
Zm.12118.1.A1_at	Progesterone receptor (PR)//	BQ034341	76.47	16.64	284.5	20.13	3.72	2.67	5.86	208.03	*
Zm.11852.1.A1_x_at	gb:CF013366 /DB_XREF=gi:32908553 /DB_XREF=QBK5b03.xg /CLONE=QBK5b03 /TID=Zm.11852.1 /CNT=13 /FEA=EST /TIER=ConsEnd /STK=0 /UG=Zm.11852 /UG_TITLE=Transcribed sequences /REP_ORG=Z. mays	CF013366	177.23	12.92	649.83	104.42	3.67	2.65	4.79	472.6	*
Zm.10103.1.A1_at	Hypothetical 40.6 kDa protein (ORF8')//	AI947611	151.77	28.54	549.37	90.59	3.62	2.39	5.62	397.6	*
Zm.14951.1.S1_a_at	Z.mays cell wall protein mRNA, 3 end /DEF=Z.mays cell wall protein mRNA, 3 end. /REP_ORG=Z. mays	M36914.1	185.5	47.72	640.07	97.03	3.45	2.19	6.22	454.57	*
Zm.13583.1.S1_at	secretory protein, putative, simila/called_in_both_way/called_in_inparanoid	AY108161.1	135.87	14.04	459.73	60.54	3.38	2.53	4.44	323.87	*
Zm.14951.1.S1_x_at	Z.mays cell wall protein mRNA, 3 end /DEF=Z.mays cell wall protein mRNA, 3 end. /REP_ORG=Z. mays	M36914.1	52.3	1.47	171.5	23.47	3.28	2.53	4.04	119.2	*
Zm.7489.1.A1_at	Serine/threonine-protein kinase PBS1 (EC 2.7.11.1) (AvrPphB susceptible protein 1)//	BM078668	97.93	27.53	320.77	19.17	3.28	2.21	6.13	222.83	*
Zm.10674.1.A1_at	Beta-1,3-galactosyltransferase pvg3 (EC 2.4.1.134) (Pyruvylated Gal-beta-1,3-epitope synthesis protein 3) (PvG//	BM380580	104.43	24.99	339.73	15.75	3.25	2.31	5.39	235.3	*
Zm.2926.1.A1_at	Calmodulin-like protein 1/called_in_both_way/	CF630141	130.2	21.51	420.37	51.37	3.23	2.32	4.65	290.17	*
Zm.1956.1.S1_at	Nuclease sbcCD subunit C/called_in_both_way/	BM073956	55.3	5.11	178.3	20.67	3.22	2.5	4.1	123	*
Zm.9942.1.A1_at	Serine/threonine-protein phosphatase 1 regulatory subunit 10 (MHC class I region proline-rich protein CAT53)//	CK368883	111.5	6.55	355.23	67.7	3.19	2.17	4.27	243.73	*
Zm.2005.1.A1_at	Elicitor-responsive protein 1 (Fungal elicitor immediate early-responsive gene 1 protein) (FIERG1)/called_in_both_way/called_in_inparanoid	BM379246	57.1	8.35	179.9	27.48	3.15	2.2	4.49	122.8	*
Zm.11804.1.A1_s_at	(A.thaliana) monosaccharide transport protein, STP4 (Arabidopsis thaliana) /REP_ORG=Z. mays	BM380880	238.87	36.26	747.67	63.68	3.13	2.39	4.29	508.8	*
Zm.14951.2.S1_x_at	Z.mays cell wall protein mRNA, 3 end /REP_ORG=Z. mays	BG837389	217.9	41.73	678.93	98.04	3.12	2.12	4.8	461.03	*
Zm.12293.1.S1_at	Bax inhibitor 1 (BI-1) (OsBI-1)/called_in_both_way/	CN844282	237.57	5.66	739.1	16.46	3.11	2.95	3.28	501.53	*
Zm.17954.1.A1_at	hydrolase/ protein serine/threonine phosphatase [Arabidopsis thaliana] BLAST:NPP_HORVU (Q687E1) Nucleotide pyrophosphatase/phosphodiesterase (EC 3.-.-.-) (Fragments)//called_in_inparanoid	CF628835	153.73	28.89	450.1	24.64	2.93	2.2	4.28	296.37	*
Zm.17266.1.A1_at	DNAJ heat shock N-terminal domain-c//	CF245152	115.07	11.74	335.9	21.44	2.92	2.41	3.6	220.83	*
Zm.17203.1.A1_at	Nuclear envelope pore membrane protein POM 121 (Pore membrane protein of 121 kDa)//	CF631632	396.2	74.38	1135.5	71.61	2.87	2.14	4.2	739.3	*
Zm.10177.1.A1_at	Fatty aldehyde dehydrogenase (EC 1.2.1.3) (Aldehyde dehydrogenase, microsomal) (Aldehyde dehydrogenase family 3 member A2) (Aldehyde dehydrogenase 10)//	BM382782	95.07	16.18	269.77	5.24	2.84	2.21	3.95	174.7	*
Zm.11141.1.S1_at	Ammonium transporter 1, member 2 (LeAMT1;2)//	AY106810.1	73.1	10.84	206.93	20.48	2.83	2.14	3.88	133.83	*
Zm.16227.1.A1_at	Probable inositol oxygenase (EC 1.13.99.1) (Myo-inositol oxygenase)/called_in_both_way/	BI180294	182.23	18.19	510.5	80.47	2.8	2	3.75	328.27	*
Zm.7659.1.S1_at	phosphate transporter (PT2), identi/called_in_both_way/	AY639019.1	198.97	30.63	544.73	21.58	2.74	2.16	3.69	345.77	*
Zm.17740.2.A1_a_at	gb:BI430966 /DB_XREF=gi:15209082 /DB_XREF=949063E02.y1 /TID=Zm.17740.2 /CNT=3 /FEA=EST /TIER=ConsEnd /STK=0 /UG=Zm.17740 /UG_TITLE=Transcribed sequences /REP_ORG=Z. mays	BI430966	74.87	12.1	205.2	20.87	2.74	2.03	3.87	130.33	*
Zm.7654.1.A1_at	Probable ergosterol biosynthetic protein 28//	BG874072	96	13.08	261.8	23.05	2.73	2.11	3.63	165.8	*
Zm.13065.1.A1_at	Probable sarcosine oxidase (EC 1.5.3.1)/called_in_both_way/called_in_inparanoid	CD437453	145.6	12.42	395.17	18.1	2.71	2.33	3.21	249.57	*
Zm.10845.1.A1_at	nucellin protein, putative, similar/called_in_both_way/called_in_inparanoid	BI992910	74	0.59	194.3	10.3	2.63	2.39	2.86	120.3	*
Zm.11779.1.A1_at	Aldose 1-epimerase (EC 5.1.3.3) (Galactose mutarotase)/called_in_both_way/	CO527258	176.87	15.27	443.67	36.65	2.51	2.06	3.06	266.8	*
Zm.11691.1.A1_at	Caskin-1 (CASK-interacting protein 1)//	BM379957	135.8	12.79	324.93	14.23	2.39	2.03	2.87	189.13	*
Zm.3710.1.S1_at	Hypothetical protein MJ0933/called_in_both_way/called_in_inparanoid	AI967181	96.4	4.02	224.2	12.02	2.33	2.08	2.6	127.8	*
Zm.16832.1.A1_at	Hypothetical sugar kinase ydjH//	CD968014	307.97	12.31	704.33	22.69	2.29	2.1	2.49	396.37	*
ZmAffx.561.1.S1_at	gb:AI714590 /DB_XREF=gi:5018397 /DB_XREF=605068A01.x1 /TID=ZmAffx.561.1 /CNT=1 /FEA=EST /TIER=ConsEnd /STK=0 /NOTE=sequence(s) not in UniGene /REP_ORG=Z. mays	AI714590	198.23	4.76	85.83	4.47	-2.31	-2.11	-2.55	-112.4	*
ZmAffx.779.1.S1_at	gb:AI746265 /DB_XREF=gi:5124529 /DB_XREF=605083F10.x1 /TID=ZmAffx.779.1 /CNT=1 /FEA=EST /TIER=ConsEnd /STK=0 /NOTE=sequence(s) not in UniGene /REP_ORG=Z. mays	AI746265	665.43	0.87	263.7	37.09	-2.52	-2.05	-3.28	-401.73	*
Zm.10236.2.S1_at	NADH-ubiquinone oxidoreductase 12 kDa subunit, mitochondrial precursor (EC 1.6.5.3) (EC 1.6.99.3) (Complex I-12KD) (CI-12KD)//	AI677449	249.5	8.77	98.73	5.64	-2.53	-2.27	-2.83	-150.77	*
Zm.1544.1.A1_a_at	Herbicide safener binding protein (SBP1) mRNA, complete cds /FL=gb:AF033496.1 /REP_ORG=Z. mays	BM340714	1486.03	82.05	579.2	18.86	-2.57	-2.3	-2.84	-906.83	*
Zm.7289.1.A1_at	Chloroplast 30S ribosomal protein S10/called_in_both_way/called_in_inparanoid	AY108103.1	425.53	9.91	164.3	11.25	-2.59	-2.31	-2.94	-261.23	*
Zm.31.2.A1_a_at	Maize 16-kDa zein-2 mRNA, complete cds /DEF=Zea mays CL3558_3 mRNA sequence. /REP_ORG=Z. mays	AY109335.1	373.2	38.36	140.77	5.48	-2.65	-2.18	-3.14	-232.43	*
ZmAffx.715.1.S1_at	gb:AI739762 /DB_XREF=gi:5108049 /DB_XREF=606050E04.x1 /TID=ZmAffx.715.1 /CNT=2 /FEA=EST /TIER=ConsEnd /STK=0 /NOTE=sequence(s) not in UniGene /REP_ORG=Z. mays	AI739762	385.93	20.7	139.6	9.7	-2.76	-2.4	-3.2	-246.33	*
Zm.7081.5.S1_at	60S ribosomal protein L24//called_in_inparanoid	AI711612	179.6	4.54	64.93	4.08	-2.77	-2.48	-3.11	-114.67	*
Zm.9036.1.A1_at	Branched chain amino acid transport system III carrier protein (LIV-III)//	BM339228	159.03	12.84	56.53	2.55	-2.81	-2.4	-3.26	-102.5	*
Zm.3225.1.S1_at	GATA transcription factor 26 (ZIM protein)//	BE512131	533.7	43.38	183.97	25.95	-2.9	-2.25	-3.88	-349.73	*
Zm.1007.1.S1_at	Stem 28 kDa glycoprotein precursor (Vegetative storage protein A)//	AY106317.1	822.47	32.38	282.3	39.75	-2.91	-2.34	-3.82	-540.17	*
Zm.14272.5.S1_x_at	Putative cystatin homolog mRNA, partial cds /REP_ORG=Z. mays	BG841472	4828.17	397.63	1552.2	341.35	-3.11	-2.21	-4.95	-3275.97	*
Zm.16958.3.S1_a_at	gb:CO528527 /DB_XREF=gi:50333401 /DB_XREF=3530_1_189_1_A05.y_1 /TID=Zm.16958.3 /CNT=15 /FEA=EST /TIER=ConsEnd /STK=0 /UG=Zm.16958 /UG_TITLE=PCO154340 mRNA sequence /REP_ORG=Z. mays	CO528527	392	18.82	124.97	16.58	-3.14	-2.53	-4.06	-267.03	*
ZmAffx.518.1.S1_at	gb:AI711603 /DB_XREF=gi:5005541 /DB_XREF=605058A08.x1 /TID=ZmAffx.518.1 /CNT=1 /FEA=EST /TIER=ConsEnd /STK=0 /NOTE=sequence(s) not in UniGene /REP_ORG=Z. mays	AI711603	354.8	28.3	113.13	16.78	-3.14	-2.42	-4.25	-241.67	*
Zm.3303.2.A1_at	ZLipoxygenase 2 (EC 1.13.11.12) (Lipoxygenase L-2)//	CO527646	3598.87	275.9	1134.17	144.08	-3.17	-2.51	-4.12	-2464.7	*
Zm.17271.5.A1_at	Zm#S11527797|CL2935_1 mRNA sequence BLAST:U2508_HUMAN (Q96G75) Protein UNQ2508/PRO5996//called_in_inparanoid	BM269169	389.3	42.46	119.67	19.48	-3.25	-2.39	-4.62	-269.63	*
Zm.8016.1.A1_at	weakly similar to XP_475595.1 unknown protein [Oryza sativa (japonica cultivar-group)] BLAST://	BI992016	166.4	11.67	50.83	17.65	-3.27	-2.05	-7.67	-115.57	*
Zm.445.1.S1_at	Putative lipoxygenase 3 (EC 1.13.11.12)//called_in_inparanoid	AF329371.1	874.3	174.62	262.13	45.01	-3.34	-2.09	-5.16	-612.17	*
Zm.5796.1.A1_at	Elongation factor G, chloroplast precursor (EF-G)//	BM332299	172.63	10.97	50.77	13.24	-3.4	-2.34	-6	-121.87	*
Zm.18284.1.A1_at	[Oryza sativa (japonica cultivar-group)] BLAST:DBAT_TAXCU (Q9M6E2) 10-deacetylbaccatin III 10-O-acetyltransferase (EC 2.3.1.167) (DBAT)//	BG873939	680.77	129.77	180.37	26.91	-3.77	-2.45	-5.59	-500.4	*
Zm.14138.1.A1_at	NOTHING | //	U75531.1	933.93	64.22	243.27	64.57	-3.84	-2.62	-6.87	-690.67	*
Zm.17224.1.S1_s_at	mRNA sequence /REP_ORG=Z. mays	BM500725	460.47	16.91	120.03	13.39	-3.84	-3.2	-4.74	-340.43	*
Zm.4164.3.A1_x_at	mRNA sequence /REP_ORG=Z. mays	CF636517	908.87	241.16	223.4	40.32	-4.07	-2.18	-6.74	-685.47	*
Zm.5570.1.A1_at	Nucleotide pyrophosphatase/phosphodiesterase (EC 3.-.-.-) (Fragments)/called_in_both_way/	CF646219	1370.8	136.03	326.13	39.25	-4.2	-3.26	-5.49	-1044.67	*
Zm.17589.1.A1_at	Zm#S11526384|PCO091486 mRNA sequence BLAST:Y103_SYNY3 (Q55874) Hypothetical protein sll0103//	CK144401	2270.97	253.14	499.7	26.39	-4.54	-3.65	-5.51	-1771.27	*
Zm.1567.1.S1_at	Probable mannitol dehydrogenase (EC 1.1.1.255) (NAD-dependent mannitol dehydrogenase)//	BG840795	732.37	60.73	156.83	42.42	-4.67	-3.14	-8.51	-575.53	*
Zm.18039.1.A1_at	Esterase precursor (EC 3.1.1.-) (Early nodule-specific protein homolog) (Latex allergen Hev b 13)//	CK985952	406.37	55.65	85.83	17.85	-4.73	-3.2	-7.52	-320.53	*
Zm.6763.3.A1_at	Ribulose bisphosphate carboxylase small chain, chloroplast precursor (EC 4.1.1.39)	AY105013.1	253.27	55.01	53.3	13.46	-4.75	-2.71	-8.77	-199.97	*
Zm.10120.1.A1_at	basic helix-loop-helix (bHLH) famil/called_in_both_way/	BM380514	314.6	72.98	60.53	15.59	-5.2	-2.87	-9.8	-254.07	*
Zm.201.1.S1_at	basic endochitinase, identical to b//	L16798.1	3060.8	123.71	536.7	145.33	-5.7	-3.92	-10.31	-2524.1	*
Zm.3303.1.A1_at	lipoxygenase (LOX1), identical to S//	AF271894.1	5975.43	322.04	1046.97	381.05	-5.71	-3.53	-14.26	-4928.47	*
Zm.4324.1.A1_at	Anter-specific proline-rich protein APG (Protein CEX) (Fragment)//	CO524609	4434.87	150.36	752.07	160.79	-5.9	-4.34	-9.12	-3682.8	*
Zm.6578.1.A1_at	Lipase precursor (EC 3.1.1.3) (Triacylglycerol lipase) (ROL) (RDL)/called_in_both_way/	BG841096	1487.27	236.41	229.3	18.13	-6.49	-4.68	-8.51	-1257.97	*
Zm.4909.1.A1_at	(+)-delta-cadinene synthase isozyme XC14 (EC 4.2.3.13) (D-cadinene synthase)//	AY111633.1	348.47	29.16	53.3	5.02	-6.54	-5.32	-8.08	-295.17	*
Zm.3303.1.A1_x_at	Zea mays lipoxygenase (LOX) mRNA, complete cds. /PROD=lipoxygenase /FL=gb:AF271894.1 /REP_ORG=Z. mays	AF271894.1	5379.27	519.33	779.8	184.36	-6.9	-4.75	-11.5	-4599.47	*
Zm.18233.1.S1_at	Calcium-dependent protein kinase, isoform 2 (EC 2.7.11.1) (CDPK 2)//called_in_inparanoid	CN845506	304.33	81.6	43.37	5.89	-7.02	-3.81	-10.96	-260.97	*
Zm.14845.1.S1_at	Latrophilin-1 precursor (Calcium-independent alpha-latrotoxin receptor 1) (CIRL-1)//	AY106843.1	464.37	86.38	63.23	20.2	-7.34	-4.2	-16.1	-401.13	*
Zm.15155.1.A1_at	Arginine decarboxylase (EC 4.1.1.19) (ARGDC) (ADC)//	CO526660	679.57	185.03	85.6	25.83	-7.94	-3.89	-17.18	-593.97	*
Zm.12584.5.A1_at	Serine/arginine repetitive matrix protein 1//	CD573027	608.13	154.37	68.33	16.01	-8.9	-4.76	-16.15	-539.8	*
Zm.446.1.S1_at	ent-kaurene synthase / ent-kaurene/called_in_both_way/called_in_inparanoid	AF529266.1	328.43	27.48	35.67	11.14	-9.21	-5.92	-19.1	-292.77	*
Zm.17301.1.A1_at	FK506-binding protein 2 precursor (EC 5.2.1.8) (Peptidyl-prolyl cis-trans isomerase) (PPIase) (Rotamase)//	CF624899	996.77	167.73	99.67	31.5	-10	-5.88	-21.53	-897.1	*
Zm.783.1.S1_at	Sirohydrochlorin ferrochelatase (EC 4.99.1.4)//	AY105282.1	1786.07	414.48	156.97	32.7	-11.38	-6.5	-19.29	-1629.1	*
Zm.9574.1.A1_at	NOTHING | //	BM332377	280.5	49.01	22.73	5.62	-12.34	-7.63	-21.94	-257.77	*
Zm.389.1.S1_at	NOTHING | //	AF233881.1	345.33	18.16	23.33	4.38	-14.8	-11.13	-21.58	-322	*
Zm.8113.1.S1_at	Cysteine proteinase inhibitor (Cystatin)//	BM072984	3814.7	323.8	257.57	19.01	-14.81	-12.26	-17.8	-3557.13	*
Zm.7385.1.A1_at	putative S-adenosyl-L-methionine:salicylic acid carboxyl methyltransferase [Oryza sativa (japonica cultivar-group)] BLAST:BAMT_ANTMA (Q9FYZ9) Benzoate carboxyl methyltransferase (EC 2.1.1.-) (S/called_in_both_way/	CF626198	502.07	27.61	30.57	10.02	-16.43	-10.55	-35.76	-471.5	*
Zm.15278.1.S1_at	putative proteinase inhibitor [Oryza sativa] BLAST:ICI2_HORVU (P01053) Subtilisin-chymotrypsin inhibitor-2A (CI-2A)//	BM380074	870.33	136.25	49.83	11.19	-17.46	-11.32	-29.12	-820.5	*
Zm.3384.1.A1_a_at	Transcribed sequence with moderate similarity to protein pir:T06709 (A.thaliana) T06709 protein-L-isoaspartate /REP_ORG=Z. mays	BI319306	2594.7	174.19	132.2	35.18	-19.63	-13.38	-35.18	-2462.5	*
Zm.9034.1.A1_at	Bowman-Birk type trypsin inhibitor (WTI)//	BM382058	3042.03	471.57	50.1	9.44	-60.72	-40.74	-93.6	-2991.93	*
Zm.16580.1.A1_at	Bowman-Birk type trypsin inhibitor (WTI)//	BM380261	870.7	277.35	3.5	1.23	-248.77	-104.92	-644.89	-867.2	*
$	110 genes satisfied the comparison filtering criteria
	Probesets being suppressed 24hpi compared to 12hpi in SG200 infected tissue (Doehlemann et al, 2008b)
	Probesets being induced by SG200Δpep1 compared to SG200 infected tissue
	Probesets being repressed by SG200Δpep1 compared to SG200 infected tissue
