# Supplementary material for: Pep1, a Secreted Effector Protein of Ustilago maydis, Is Required for Successful Invasion of Plant Cells
Source: PLoS Pathog. 2009 Feb 6;5(2):e1000290. doi: 10.1371/journal.ppat.1000290 (PMC2631132; doi:10.1371/journal.ppat.1000290)
Supplement: Table S3 — Disease rating of Early Golden Bantam maize plants 12 dpi with U. maydis strains used in this study. (0.02 MB XLS) [file ppat.1000290.s008.xls]

## Sheet: Sheet1
	Infection assays of U. maydis SG200 and its derivatives on Zea mays (Early Golden Bantam), 12 dpi
	Infection data shown in Figure 1:
		dead plant	heavy or stunted	tumors	small tumors	ligula swelling	chlorosis	no symptoms	number of plants
	SG200	0	10	55	26	2	22	11	126
	SG200∆pep1	0	0	0	0	0	87	54	141
	SG200∆pep1-pep1	0	6	36	31	0	20	8	101
	SG200pep1:gfp	0	9	51	43	0	21	11	135
	SG200∆pep1-pep1:gfpIP	1	20	67	53	0	19	21	181
	Infection data shown in Figure 8:
		dead plant	heavy or stunted	tumors	small tumors	ligula swelling	chlorosis	no symptoms	number of plants
	SG200	0	8	55	12	0	32	14	116
	SG200∆pep1	0	0	0	0	0	90	24	114
	SG200∆pep1-pep1	0	13	45	12	0	25	17	112
	SG200∆pep1-uhpep1	0	10	49	18	0	26	13	115
	Infection data shown in Figure 9:
		dead plant	heavy or stunted	tumors	small tumors	ligula swelling	chlorosis	no symptoms	number of plants
	SG200	3	45	108	55	0	35	16	262
	SG200∆pep1-pep1	1	33	82	21	0	13	14	164
	SG200∆pep1-pep1CS59	0	0	7	18	3	72	18	118
	SG200∆pep1-pep1CS75	0	16	52	29	0	46	8	151
	SG200∆pep1-pep1CS59,75	0	0	0	0	2	107	40	149
	SG200∆pep1-pep1CS59,75,94,112	0	0	0	0	0	55	18	73
	SG200∆pep1-pep1Δ141-178	2	16	27	27	0	2	10	84
	Infecton data for SG200∆pep1 expressing pep1 under control of the otef promotor:
		dead plant	heavy or stunted	tumors	small tumors	ligula swelling	chlorosis	no symptoms	number of plants
	SG200	0	22	55	12	0	17	2	107
	SG200∆pep1otef:pep1-gfp	0	0	5	36	0	59	4	103
	chlorosis: In infections with Δpep1-mutants, necrotic lesios occur that are not found in SG200 infections. Therefore, in these experiments "chlorosis" has been categorized as "chlorosis and necrosis"

## Sheet: Sheet2
Daten aus 26.10. und 13.12. 2006
		no symptoms	chlorosis	ligula swelling	small tumors	tumors	heavy	stunted plant	number of plants
	SG200	3	4	0	8	11	4	0	29
		6	5	0	6	12	2	0	31
		1	4	3	1	17	3	0	29
		1	9	0	11	15	1	0	37
	sum	11	22	3	26	55	10	0	126
	%	8.73016	17.4603	2.38095	20.6349	43.6508	7.93651	0
		17	19		0	0	0	0	36
	Dpep1	13	20	0	0	0	0	0	34
		13	24		0	0	0	0	37
		10	24	0	0	0	0	0	34
	sum	53	87	0	0	0	0	0	141
	%	37.5887	61.7021	0	0	0	0	0

## Sheet: Sheet3
	SG 200	SG 200 Δpep1	SG 200 Δpep1 komplementiert mit um-pep1	SG 200 Δpep1 komplementiert mit uh-pep1 Mutante 1
		0
		0
		0
